# Supplementary material for: The Influence of Mirror-Visual Feedback on Training-Induced Motor Performance Gains in the Untrained Hand
Source: PLoS One. 2015 Oct 30;10(10):e0141828. doi: 10.1371/journal.pone.0141828 (PMC4627750; doi:10.1371/journal.pone.0141828)
Supplement: S1 File — (XLSX) [file pone.0141828.s001.xlsx]

## Sheet: Tabelle n=80
Subject	Group	Group	Age	Gender	Nontrained_Hand_Pre	Nontrained_Hand_Post	Trained_Hand_Pre	Trained_Hand_Post	Norm_Improvement_Trained : Post/Pre	Norm_Improvement_Untrained: Post/Pre	Norm_Performance_Untrained: ln(Post/Pre)	Norm_Performance_Trained: ln(Post/Pre)
1	Mirror	1	36	m	27	32	25	28	1.12	1.18519	0.169899	0.113329
2	Mirror	1	30	f	15	18	8	10	1.25	1.2	0.182322	0.223144
3	Mirror	1	24	m	15	15	19	16	0.842105	1	0	-0.17185
4	Mirror	1	30	m	14	17	17	17	1	1.21429	0.194156	0
5	Mirror	1	25	m	20	21	27	23	0.851852	1.05	0.0487902	-0.160343
6	Mirror	1	22	f	11	11	7	11	1.57143	1	0	0.451985
7	Mirror	1	20	f	9	11	9	11	1.22222	1.22222	0.200671	0.200671
8	Mirror	1	21	f	16	18	9	15	1.66667	1.125	0.117783	0.510826
9	Mirror	1	18	f	15	18	13	21	1.61538	1.2	0.182322	0.479573
10	Mirror	1	21	m	12	16	11	14	1.27273	1.33333	0.287682	0.241162
11	Mirror	1	20	f	11	13	13	17	1.30769	1.18182	0.167054	0.268264
12	Mirror	1	40	f	14	13	11	5	0.454545	0.928571	-0.074108	-0.788457
13	Mirror	1	19	m	13	11	16	20	1.25	0.846154	-0.167054	0.223144
14	Mirror	1	19	f	10	13	8	12	1.5	1.3	0.262364	0.405465
15	Mirror	1	19	m	9	15	12	14	1.16667	1.66667	0.510826	0.154151
16	Mirror	1	21	m	12	14	5	16	3.2	1.16667	0.154151	1.16315
17	Mirror	1	22	f	8	10	8	12	1.5	1.25	0.223144	0.405465
18	Mirror	1	24	f	11	12	12	13	1.08333	1.09091	0.0870114	0.0800427
19	Mirror	1	30	f	13	13	16	17	1.0625	1	0	0.0606246
20	Mirror	1	33	m	21	23	19	21	1.10526	1.09524	0.0909718	0.100083
21	Passive	2	27	m	19	16	17	18	1.05882	0.842105	-0.17185	0.0571584
22	Passive	2	22	f	8	11	9	10	1.11111	1.375	0.318454	0.105361
23	Passive	2	39	m	11	15	13	17	1.30769	1.36364	0.310155	0.268264
24	Passive	2	24	f	10	12	12	16	1.33333	1.2	0.182322	0.287682
25	Passive	2	22	f	11	12	9	13	1.44444	1.09091	0.0870114	0.367725
26	Passive	2	29	m	14	14	13	14	1.07692	1	0	0.074108
27	Passive	2	40	f	14	12	11	16	1.45455	0.857143	-0.154151	0.374693
28	Passive	2	23	f	23	24	13	20	1.53846	1.04348	0.0425596	0.430783
29	Passive	2	27	f	14	14	19	19	1	1	0	0
30	Passive	2	21	f	5	6	8	11	1.375	1.2	0.182322	0.318454
31	Passive	2	23	f	16	19	11	16	1.45455	1.1875	0.17185	0.374693
32	Passive	2	18	f	7	9	7	10	1.42857	1.28571	0.251314	0.356675
33	Passive	2	18	m	10	10	13	18	1.38462	1	0	0.325422
34	Passive	2	18	f	10	14	7	13	1.85714	1.4	0.336472	0.619039
35	Passive	2	23	f	16	16	17	17	1	1	0	0
36	Passive	2	31	f	15	16	12	17	1.41667	1.06667	0.0645385	0.348307
37	Passive	2	23	f	9	9	10	15	1.5	1	0	0.405465
38	Passive	2	25	m	14	17	13	17	1.30769	1.21429	0.194156	0.268264
39	Passive	2	28	f	10	12	12	15	1.25	1.2	0.182322	0.223144
40	Passive	2	34	f	16	15	18	19	1.05556	0.9375	-0.0645385	0.0540672
41	Active	3	30	f	13	15	15	18	1.2	1.15385	0.143101	0.182322
42	Active	3	37	f	17	16	12	18	1.5	0.941176	-0.0606246	0.405465
43	Active	3	35	m	21	21	18	22	1.22222	1	0	0.200671
44	Active	3	45	m	17	18	24	24	1	1.05882	0.0571584	0
45	Active	3	31	f	8	8	12	13	1.08333	1	0	0.0800427
46	Active	3	19	f	7	8	8	9	1.125	1.14286	0.133531	0.117783
47	Active	3	31	f	5	5	9	11	1.22222	1	0	0.200671
48	Active	3	28	f	6	9	9	10	1.11111	1.5	0.405465	0.105361
49	Active	3	41	f	17	17	15	20	1.33333	1	0	0.287682
50	Active	3	23	f	21	22	16	22	1.375	1.04762	0.04652	0.318454
51	Active	3	20	f	10	11	13	14	1.07692	1.1	0.0953102	0.074108
52	Active	3	24	f	16	15	16	18	1.125	0.9375	-0.0645385	0.117783
53	Active	3	19	m	7	7	7	10	1.42857	1	0	0.356675
54	Active	3	18	f	8	9	10	13	1.3	1.125	0.117783	0.262364
55	Active	3	18	m	14	16	15	19	1.26667	1.14286	0.133531	0.236389
56	Active	3	25	f	9	14	6	12	2	1.55556	0.441833	0.693147
57	Active	3	21	f	28	25	33	33	1	0.892857	-0.113329	0
58	Active	3	29	m	6	9	14	12	0.857143	1.5	0.405465	-0.154151
59	Active	3	39	m	16	18	15	21	1.4	1.125	0.117783	0.336472
60	Active	3	32	f	11	13	16	18	1.125	1.18182	0.167054	0.117783
61	Control	4	27	f	13	15				1.15385	0.143101	0
62	Control	4	20	f	8	8				1	0	0
63	Control	4	22	f	9	8				0.888889	-0.117783	0
64	Control	4	32	m	24	27				1.125	0.117783	0
65	Control	4	18	m	7	7				1	0	0
66	Control	4	22	f	18	18				1	0	0
67	Control	4	40	f	13	16				1.23077	0.207639	0
68	Control	4	44	m	16	15				0.9375	-0.0645385	0
69	Control	4	31	f	24	26				1.08333	0.0800427	0
70	Control	4	17	f	11	11				1	0	0
71	Control	4	15	f	10	10				1	0	0
72	Control	4	48	f	15	16				1.06667	0.0645385	0
73	Control	4	39	m	24	23				0.958333	-0.0425596	0
74	Control	4	32	m	16	18				1.125	0.117783	0
75	Control	4	45	m	28	30				1.07143	0.0689929	0
76	Control	4	25	m	10	12				1.2	0.182322	0
77	Control	4	38	f	9	12				1.33333	0.287682	0
78	Control	4	37	f	16	16				1	0	0
79	Control	4	46	m	16	18				1.125	0.117783	0
80	Control	4	26	f	16	17				1.0625	0.0606246	0
